# Supplementary material for: Satellitome Analysis on Talpa aquitania Genome and Inferences about the satDNAs Evolution on Some Talpidae
Source: Genes (Basel). 2022 Dec 31;14(1):117. doi: 10.3390/genes14010117 (PMC9859602; doi:10.3390/genes14010117)
Supplement: Supplementary file 1 [file genes-14-00117-s001.zip]

Archive with 3 entries (3 files):
- Supplementary Figures.pdf
- Supplementary Table S3.xlsx
- Supplementary Tables S1 and S2.pdf
